# Supplementary material for: High-Capacityand Reversible Hydrogen Storage in an Intrinsic Li3B2N2 Monolayer
Source: Nanomaterials (Basel). 2026 May 23;16(11):654. doi: 10.3390/nano16110654 (PMC13257736; doi:10.3390/nano16110654)
Supplement: Supplementary file 1 [file nanomaterials-16-00654-s001.zip]

Archive with 1 entries (1 files):
- nanomaterials-4305654-supplementary.pdf
